# Supplementary material for: Mitochondrial phylogenomics provides conclusive evidence that the family Ancyrocephalidae is deeply paraphyletic
Source: Parasit Vectors. 2023 Mar 1;16:83. doi: 10.1186/s13071-023-05692-6 (PMC9979435; doi:10.1186/s13071-023-05692-6)
Supplement: Supplementary file 2 — Additional file 2: Worksheet A. Comparative mitogenomics of Polyopisthocotylea. Taxonomy, mitogenome size and base composition. Worksheet B. Gene comparison in Dactylogyridea. Size, start/stop codons and skews. [file 13071_2023_5692_MOESM2_ESM.xlsx]

## Sheet: A
ID	Organism	Phylum	Class	Order	Superfamily	Family	Genus	Full length (bp)	A (%) (+)	T (%) (+)	C (%) (+)	G (%) (+)	A+T (%) (+)	G+C (%) (+)	AT skew (+)	GC skew (+)
NC_030339.1	Aglaiogyrodactylus forficulatus	Platyhelminthes	Monogenea	Gyrodactylidea	Gyrodactylidea	Oogyrodactylidae	Aglaiogyrodactylus	14371	30.2	44.9	9.8	15.1	75.1	24.9	-0.196	0.216
NC_014591.1	Benedenia hoshinai	Platyhelminthes	Monogenea	Capsalidea	Capsalidea	Capsalidae	Benedenia	13554	28.7	45.4	11	14.9	74.1	25.9	-0.224	0.148
NC_014291.1	Benedenia seriolae	Platyhelminthes	Monogenea	Capsalidea	Capsalidea	Capsalidae	Benedenia	13498	28.9	46.7	9.8	14.6	75.6	24.4	-0.236	0.193
NC_062638.1	Capsala katsuwoni	Platyhelminthes	Monogenea	Capsalidea	Capsalidea	Capsalidae	Capsala	13265	25.4	41.1	14.6	18.9	66.5	33.5	-0.235	0.126
NC_063093.1	Capsala martinieri	Platyhelminthes	Monogenea	Capsalidea	Capsalidea	Capsalidae	Capsala	13984	25.8	38.2	17	19.1	64	36.1	-0.194	0.059
NC_047185.1	Capsala pricei	Platyhelminthes	Monogenea	Capsalidea	Capsalidea	Capsalidae	Capsala	13851	26.1	43.1	13.4	17.3	69.2	30.7	-0.246	0.127
MN746369.1	Capsaloides cristatus	Platyhelminthes	Monogenea	Capsalidea	Capsalidea	Capsalidae	Capsaloides	13948	24.3	41.7	14.9	19.1	66	34	-0.265	0.121
MZ703276.1	Cichlidogyrus casuarinus	Platyhelminthes	Monogenea	Dactylogyridea	Dactylogyridea	Ancyrocephalidae	Cichlidogyrus	15575	23.6	40.3	12.2	23.3	63.9	35.5	-0.261	0.313
MG970255.1	Cichlidogyrus halli	Platyhelminthes	Monogenea	Dactylogyridea	Dactylogyridea	Ancyrocephalidae	Cichlidogyrus	15047	25.4	38	13.2	23.2	63.4	36.4	-0.199	0.277
MG970257.1	Cichlidogyrus mbirizei	Platyhelminthes	Monogenea	Dactylogyridea	Dactylogyridea	Ancyrocephalidae	Cichlidogyrus	12921	23.5	37	16	23.5	60.5	39.5	-0.224	0.192
JQ038226.1	Cichlidogyrus sclerosus	Platyhelminthes	Monogenea	Dactylogyridea	Dactylogyridea	Ancyrocephalidae	Cichlidogyrus	15052	24.9	40.5	11.7	22.9	65.4	34.6	-0.238	0.324
NC_035610.1	Dactylogyrus lamellatus	Platyhelminthes	Monogenea	Dactylogyridea	Dactylogyridea	Dactylogyridae	Dactylogyrus	15187	27.5	43.1	9.9	19.5	70.6	29.4	-0.22	0.328
OP058752.1	Dactylogyrus simplex	Platyhelminthes	Monogenea	Dactylogyridea	Dactylogyridea	Dactylogyridae	Dactylogyrus	14648	24.4	34	17	24.5	58.4	41.5	-0.164	0.18
OP058753.1	Dactylogyrus tuba	Platyhelminthes	Monogenea	Dactylogyridea	Dactylogyridea	Dactylogyridae	Dactylogyrus	15406	24.6	29.4	21.1	24.9	54	46	-0.087	0.085
NC_048529.1	Enterogyrus malmbergi	Platyhelminthes	Monogenea	Dactylogyridea	Dactylogyridea	Ancyrocephalidae	Enterogyrus	14107	27	42	10.2	20.8	69	31	-0.218	0.342
MH700477.1	Euryhaliotrema johni	Platyhelminthes	Monogenea	Dactylogyridea	Dactylogyridea	Ancyrocephalidae	Euryhaliotrema	14132	27.5	38.5	12.9	21.1	66	34	-0.167	0.242
NC_031337.1	Gyrodactylus brachymystacis	Platyhelminthes	Monogenea	Gyrodactylidea	Gyrodactylidea	Gyrodactylidae	Gyrodactylus	14767	30.6	35.2	15.1	19.1	65.8	34.2	-0.069	0.116
NC_010976.1	Gyrodactylus derjavinoides	Platyhelminthes	Monogenea	Gyrodactylidea	Gyrodactylidea	Gyrodactylidae	Gyrodactylus	14741	33.1	35.1	14.2	17.6	68.2	31.8	-0.028	0.105
NC_041379.1	Gyrodactylus gurleyi	Platyhelminthes	Monogenea	Gyrodactylidea	Gyrodactylidea	Gyrodactylidae	Gyrodactylus	14771	29.2	42.9	11.1	16.9	72.1	28	-0.19	0.207
NC_030050.1	Gyrodactylus kobayashii	Platyhelminthes	Monogenea	Gyrodactylidea	Gyrodactylidea	Gyrodactylidae	Gyrodactylus	14786	29.7	41.9	11.1	17.3	71.6	28.4	-0.17	0.219
NC_038214.1	Gyrodactylus nyanzae	Platyhelminthes	Monogenea	Gyrodactylidea	Gyrodactylidea	Gyrodactylidae	Gyrodactylus	14885	32.2	47.9	6.7	13.2	80.1	19.9	-0.195	0.331
NC_031438.1	Gyrodactylus parvae	Platyhelminthes	Monogenea	Gyrodactylidea	Gyrodactylidea	Gyrodactylidae	Gyrodactylus	14702	32.2	41.3	10.7	15.8	73.5	26.5	-0.123	0.194
EF527269.1	Gyrodactylus salaris	Platyhelminthes	Monogenea	Gyrodactylidea	Gyrodactylidea	Gyrodactylidae	Gyrodactylus	14788	30	32.8	17	20.2	62.8	37.2	-0.045	0.085
NC_008815.1	Gyrodactylus salaris	Platyhelminthes	Monogenea	Gyrodactylidea	Gyrodactylidea	Gyrodactylidae	Gyrodactylus	14790	29.8	32.7	17.1	20.4	62.5	37.5	-0.045	0.086
KP780991.1	Gyrodactylus sp. FY-2015	Platyhelminthes	Monogenea	Gyrodactylidea	Gyrodactylidea	Gyrodactylidae	Gyrodactylus	14755	31.2	40.8	10.3	17.8	72	28.1	-0.133	0.267
MW464989.1	Gyrodactylus sp. FZ-2021	Platyhelminthes	Monogenea	Gyrodactylidea	Gyrodactylidea	Gyrodactylidae	Gyrodactylus	18165	29.5	48	8.2	14.3	77.5	22.5	-0.239	0.274
MH328204.1	Lamellodiscus spari	Platyhelminthes	Monogenea	Dactylogyridea	Dactylogyridea	Diplectanidae	Lamellodiscus	14614	31.5	45.3	7.9	15.4	76.8	23.3	-0.18	0.323
NC_039617.1	Lepidotrema longipenis	Platyhelminthes	Monogenea	Dactylogyridea	Dactylogyridea	Diplectanidae	Lepidotrema	15433	32.6	45.8	7.3	14.3	78.4	21.6	-0.169	0.326
MG970258.1	Macrogyrodactylus karibae	Platyhelminthes	Monogenea	Gyrodactylidea	Gyrodactylidea	Gyrodactylidae	Macrogyrodactylus	13002	25.3	46.5	10.3	17.8	71.8	28.1	-0.295	0.266
JQ038228.1	Neobenedenia melleni	Platyhelminthes	Monogenea	Capsalidea	Capsalidea	Capsalidae	Neobenedenia	13270	30.7	45.2	9.4	14.7	75.9	24.1	-0.192	0.223
NC_024754.1	Paragyrodactylus variegatus	Platyhelminthes	Monogenea	Gyrodactylidea	Gyrodactylidea	Gyrodactylidae	Paragyrodactylus	14517	30.4	45.8	9.5	14.2	76.2	23.7	-0.202	0.198
NC_036305.1	Paratetraonchoides inermis	Platyhelminthes	Monogenea	Gyrodactylidea	Dactylogyridea	Tetraonchoididae	Paratetraonchoides	14654	36.1	46.5	6	11.4	82.6	17.4	-0.126	0.312
JQ038231.1	Pseudorhabdosynochus yangjiangensis	Platyhelminthes	Monogenea	Dactylogyridea	Dactylogyridea	Diplectanidae	Pseudorhabdosynochus	12458	29.9	44.8	8	17.4	74.7	25.4	-0.2	0.372
MW565922.1	Rhabdosynochus viridisi	Platyhelminthes	Monogenea	Dactylogyridea	Dactylogyridea	Diplectanidae	Rhabdosynochus	13863	30	46.9	7.6	15.5	76.9	23.1	-0.219	0.341
MT447060.1	Scutogyrus longicornis	Platyhelminthes	Monogenea	Dactylogyridea	Dactylogyridea	Ancyrocephalidae	Scutogyrus	14241	22.4	43.4	11.3	22.9	65.8	34.2	-0.319	0.338
NC_018031.1	Tetrancistrum nebulosi	Platyhelminthes	Monogenea	Dactylogyridea	Dactylogyridea	Ancyrocephalidae	Tetrancistrum	13392	27.2	38.2	13.1	21.5	65.4	34.6	-0.168	0.243
NC_046757.1	Tetraonchus monenteron	Platyhelminthes	Monogenea	Dactylogyridea	Dactylogyridea	Tetraonchidae	Tetraonchus	14791	26.2	47.2	11.2	15.4	73.4	26.6	-0.286	0.159
NC_053548.1	Thaparocleidus asoti	Platyhelminthes	Monogenea	Dactylogyridea	Dactylogyridea	Ancylodiscoididae	Thaparocleidus	16074	31.2	46.5	7.4	14.8	77.7	22.2	-0.197	0.334
NC_053547.1	Thaparocleidus varicus	Platyhelminthes	Monogenea	Dactylogyridea	Dactylogyridea	Ancylodiscoididae	Thaparocleidus	14088	30.1	46.8	7.6	15.5	76.9	23.1	-0.217	0.341
+: major strand; -: minus strand

## Sheet: B
Genus	Dactylogyrus	Dactylogyrus	Dactylogyrus	Thaparocleidus	Thaparocleidus	Cichlidogyrus	Cichlidogyrus	Cichlidogyrus	Euryhaliotrema	Ancyrocephalus	Scutogyrus	Cichlidogyrus	Tetrancistrum	Enterogyrus	Pseudorhabdosynochus	Lamellodiscus	Rhabdosynochus	Lepidotrema	Tetraonchus
Family	Dactylogyridae	Dactylogyridae	Dactylogyridae	Ancylodiscoididae	Ancylodiscoididae	Ancyrocephalidae	Ancyrocephalidae	Ancyrocephalidae	Ancyrocephalidae	Ancyrocephalidae	Ancyrocephalidae	Ancyrocephalidae	Ancyrocephalidae	Ancyrocephalidae	Diplectanidae	Diplectanidae	Diplectanidae	Diplectanidae	Tetraonchidae
Order	Dactylogyridea	Dactylogyridea	Dactylogyridea	Dactylogyridea	Dactylogyridea	Dactylogyridea	Dactylogyridea	Dactylogyridea	Dactylogyridea	Dactylogyridea	Dactylogyridea	Dactylogyridea	Dactylogyridea	Dactylogyridea	Dactylogyridea	Dactylogyridea	Dactylogyridea	Dactylogyridea	Dactylogyridea
Species	D_s	D_t	D_l	T_v	T_a	C_s	C_h	C_m	E_j	A_m	S_l	C_c	T_n	E_m	P_y	L_s	R_v	L_l	T_m
Length of PCGs (bp)
atp6	510	510	510	513	510	510	510	510	510	513	510	510	510	510	507	513	510	516	516
atp8	N/A	N/A	N/A	N/A	N/A	N/A	N/A	N/A	N/A	N/A	N/A	N/A	N/A	N/A	N/A	N/A	N/A	N/A	N/A
cox1	1563	1560	1563	1557	1554	1548	1584	1581	1587	1555	1581	1554	1560	1551	1557	1557	1557	1548	1581
cox2	585	574	571	627	625	576	573	576	579	N/A	577	576	579	593	585	582	573	576	588
cox3	646	646	654	652	652	646	646	646	646	649	646	646	648	655	588	651	649	654	654
cytb	1072	1077	1083	1077	1077	1077	1077	1077	1077	1086	1077	1077	1077	1077	1089	1089	1089	1089	1077
nad1	882	888	888	900	900	888	888	888	882	885	888	888	882	888	891	894	903	897	897
nad2	840	819	828	828	822	828	834	834	837	N/A	834	824	840	822	807	849	873	897	846
nad3	339	348	348	363	363	348	348	348	348	345	348	348	354	348	351	351	354	349	354
nad4	1224	1218	1221	1218	1245	1164	1215	1212	1209	N/A	1212	1134	1218	1215	1041	1176	1203	1218	1212
nad4L	246	249	249	252	252	192	261	261	249	N/A	264	261	249	252	246	255	246	249	261
nad5	1551	1569	1569	1566	1572	1545	1545	N/A	1554	1560	1545	1545	1584	1554	1249	1404	1542	1527	1527
nad6	447	447	447	447	447	402	N/A	447	447	447	447	462	453	447	450	459	450	450	453
Length of rRNA genes (bp)
rrnL	943	946	947	940	934	950	940	939	950	944	941	951	966	953	987	952	934	973	943
rrnS	759	715	725	733	722	726	730	722	742	719	723	720	727	743	726	737	737	720	708
Putative start codon
atp6	ATG	ATG	ATG	ATG	ATG	ATG	ATG	ATG	GTG	ATG	ATG	ATG	ATG	ATG	ATG	ATG	ATG	ATG	ATG
cox1	GTG	ATG	GTG	ATT	ATG	ATG	ATG	ATG	ATG	GTG	ATG	ATG	ATG	ATG	ATG	GTG	ATG	GTG	ATG
cox2	ATG	ATG	ATG	GTG	ATG	ATG	ATG	ATG	GTG	N/A	ATG	ATG	ATG	ATG	ATG	ATG	ATG	ATG	ATG
cox3	ATG	ATG	ATG	ATG	ATG	ATG	ATG	ATG	ATG	ATG	GTG	ATG	ATG	ATG	TGA	ATG	ATG	ATG	ATG
cytb	ATG	ATG	ATG	ATG	ATG	ATG	ATG	ATG	ATG	ATG	GTG	ATG	ATG	ATG	ATG	ATG	ATG	ATG	ATG
nad1	ATG	ATG	ATG	GTG	ATG	GTG	GTG	GTG	ATG	ATG	GTG	ATT	ATG	ATG	ATG	ATG	GTG	GTG	ATG
nad2	ATG	GTG	GTG	ATG	ATG	ATG	ATG	GTG	ATG	N/A	TTG	ATG	ATG	ATG	ATG	ATT	ATG	TTG	ATG
nad3	ATG	ATG	GTG	ATG	ATG	GTG	GTG	GTG	ATG	ATG	GTG	GTG	ATG	ATG	ATG	ATG	ATG	ATG	ATG
nad4	ATG	GTG	ATG	TTG	ATG	ATG	ATG	ATG	ATG	N/A	ATG	GTG	ATG	ATG	ATG	ATG	ATG	ATG	ATG
nad4L	ATG	GTG	GTG	ATG	ATG	ATG	GTG	GTG	ATG	N/A	ATG	ATG	ATG	ATG	ATG	ATG	TTG	ATG	TTG
nad5	ATG	GTG	ATG	ATG	ATG	ATG	ATG	N/A	GTG	ATG	ATG	ATG	ATG	ATG	ATG	GTG	ATG	ATG	ATG
nad6	ATG	ATG	GTG	ATG	GTG	ATG	N/A	ATG	ATG	GTG	ATC	GTG	ATG	ATG	ATG	GTG	GTG	ATG	ATG
Putative terminal codon
atp6	TAG	TAG	TAG	TAA	TAG	TAG	TAG	TAG	TAG	TAG	TAG	TAA	TAG	TAA	TAA	TAG	TAA	TAA	TAG
atp8	N/A	N/A	N/A	N/A	N/A	N/A	N/A	N/A	N/A	N/A	N/A	N/A	N/A	N/A	N/A	N/A	N/A	N/A	N/A
cox1	TAG	TAG	TAG	TAG	TAG	TAG	TAG	TAA	TAA	T	TAA	TAA	TAG	TAG	TAA	TAG	TAA	TAA	TAA
cox2	TAA	T	T	TAA	T	TAG	TAA	TAA	TAG	N/A	T	TAG	TAG	TA	TAG	TAA	TAG	TAG	TAA
cox3	T	T	TAG	T	T	T	T	T	T	T	T	T	TAG	T	TAA	TAA	T	TAA	TAA
cytb	T	TAG	TAA	TAA	TAA	TAG	TAA	TAG	TAA	TAG	TAG	TAG	TAG	TAA	TAA	TAG	TAG	TAG	TAA
nad1	TAG	TAG	TAA	TAA	TAA	TAG	TAG	TAG	TAG	TAG	TAA	TAA	TAG	TAG	TAA	TAA	TAG	TAG	TAG
nad2	TAG	TAG	TAG	TAA	TAA	TAG	TAG	TAG	TAG	N/A	TAG	TA	TAG	TAG	TAG	TAA	TAA	TAA	TAG
nad3	TAA	TAG	TAG	TAA	TAA	TAG	TAA	TAG	TAG	TAG	TAG	TAG	TAG	TAG	TAA	TAG	TAA	T	TAA
nad4	TAA	TAA	TAA	TAA	TAG	TAG	TAG	TAG	TAG	N/A	TAG	TAG	TAG	TAG	TAA	TAG	TAA	TAA	TAG
nad4L	TAG	TAA	TAA	TAG	TAG	TAG	TAG	TAG	TAG	N/A	TAA	TAG	TAA	TAG	TAA	TAG	TAA	TAG	TAG
nad5	TAA	TAA	TAA	TAA	TAA	TAA	TAG	N/A	TAA	TAG	TAA	TAA	TAG	TAG	A	TAA	TAG	TAA	TAA
nad6	TAA	TAG	TAG	TAG	TAA	TAG	N/A	TAA	TAA	TAG	TAA	TAG	TAG	TAA	TAA	TAA	TAA	TAA	TAA
AT skew
atp6	-0.268	-0.368	-0.322	-0.297	-0.29	-0.371	-0.242	-0.42	-0.325	-0.282	-0.464	-0.513	-0.315	-0.382	-0.279	-0.375	-0.285	-0.325	-0.43
cox1	-0.228	-0.211	-0.291	-0.32	-0.293	-0.32	-0.273	-0.291	-0.227	-0.257	-0.308	-0.306	-0.235	-0.265	-0.266	-0.286	-0.297	-0.261	-0.325
cox2	-0.08	-0.085	-0.238	-0.216	-0.202	-0.172	-0.116	-0.091	-0.156	N/A	-0.299	-0.27	-0.138	-0.161	-0.159	-0.249	-0.188	-0.178	-0.264
cox3	-0.355	-0.232	-0.313	-0.315	-0.377	-0.406	-0.358	-0.398	-0.29	-0.256	-0.437	-0.405	-0.204	-0.343	-0.365	-0.331	-0.339	-0.324	-0.399
cytb	-0.228	-0.162	-0.288	-0.292	-0.297	-0.29	-0.273	-0.275	-0.258	-0.196	-0.363	-0.35	-0.22	-0.312	-0.259	-0.3	-0.279	-0.251	-0.352
nad1	-0.288	-0.237	-0.356	-0.298	-0.29	-0.35	-0.303	-0.322	-0.22	-0.289	-0.392	-0.412	-0.229	-0.276	-0.276	-0.295	-0.314	-0.249	-0.391
nad2	-0.268	-0.206	-0.324	-0.348	-0.293	-0.4	-0.271	-0.37	-0.242	N/A	-0.402	-0.403	-0.218	-0.37	-0.279	-0.281	-0.281	-0.259	-0.464
nad3	-0.291	-0.23	-0.271	-0.247	-0.233	-0.439	-0.406	-0.324	-0.249	-0.306	-0.448	-0.449	-0.207	-0.325	-0.245	-0.162	-0.281	-0.211	-0.365
nad4	-0.224	-0.235	-0.366	-0.322	-0.314	-0.399	-0.268	-0.355	-0.272	N/A	-0.408	-0.415	-0.248	-0.343	-0.264	-0.292	-0.29	-0.253	-0.443
nad4L	-0.268	-0.25	-0.318	-0.304	-0.274	-0.44	-0.425	-0.497	-0.318	N/A	-0.516	-0.483	-0.282	-0.394	-0.216	-0.298	-0.288	-0.232	-0.461
nad5	-0.189	-0.188	-0.306	-0.262	-0.256	-0.273	-0.274	N/A	-0.212	-0.173	-0.383	-0.325	-0.165	-0.217	-0.145	-0.242	-0.261	-0.192	-0.281
nad6	-0.187	-0.221	-0.309	-0.303	-0.328	-0.359	N/A	-0.306	-0.373	-0.273	-0.484	-0.382	-0.26	-0.265	-0.223	-0.243	-0.369	-0.275	-0.392
rRNAs(+)	-0.005	0.003	-0.049	-0.019	-0.066	-0.114	-0.065	-0.047	0.002	-0.018	-0.103	-0.091	-0.012	-0.057	-0.027	-0.073	-0.05	-0.084	-0.114
rrnL	0.009	-0.012	-0.056	-0.029	-0.063	-0.109	-0.083	-0.051	-0.022	-0.046	-0.085	-0.105	-0.021	-0.045	-0.032	-0.078	-0.032	-0.102	-0.138
rrnS	-0.022	0.023	-0.04	-0.005	-0.071	-0.121	-0.042	-0.041	0.033	0.021	-0.128	-0.074	0.002	-0.074	-0.021	-0.067	-0.072	-0.059	-0.082
tRNAs(+)	-0.044	-0.046	-0.12	-0.067	-0.057	-0.116	-0.08	-0.089	-0.047	-0.127	-0.164	-0.126	-0.081	-0.108	-0.07	-0.083	-0.042	-0.041	-0.084
GC skew
atp6	0.051	0.071	0.248	0.317	0.398	0.282	0.2	0.233	0.219	0.209	0.322	0.299	0.089	0.341	0.29	0.254	0.29	0.328	0.153
cox1	0.162	0.069	0.236	0.252	0.265	0.304	0.246	0.158	0.203	0.156	0.298	0.231	0.167	0.319	0.332	0.272	0.333	0.31	0.18
cox2	0.25	0.203	0.359	0.333	0.37	0.269	0.304	0.187	0.288	N/A	0.468	0.367	0.257	0.388	0.45	0.412	0.456	0.321	0.333
cox3	0.194	0.071	0.309	0.423	0.463	0.397	0.333	0.182	0.172	0.135	0.408	0.282	0.267	0.354	0.469	0.405	0.264	0.439	0.202
cytb	0.151	0.033	0.291	0.314	0.342	0.246	0.274	0.132	0.209	0.105	0.292	0.333	0.194	0.309	0.363	0.232	0.309	0.29	0.102
nad1	0.184	0.153	0.433	0.385	0.33	0.382	0.329	0.226	0.356	0.293	0.354	0.358	0.304	0.367	0.498	0.399	0.481	0.489	0.148
nad2	0.21	0.024	0.419	0.462	0.47	0.548	0.432	0.252	0.306	N/A	0.436	0.431	0.234	0.354	0.344	0.33	0.401	0.205	0.184
nad3	0.338	0.28	0.604	0.526	0.69	0.45	0.479	0.348	0.305	0.333	0.468	0.395	0.47	0.562	0.641	0.514	0.684	0.543	0.075
nad4	0.227	0.073	0.285	0.339	0.343	0.308	0.261	0.174	0.181	N/A	0.275	0.287	0.266	0.318	0.273	0.301	0.242	0.237	0.131
nad4L	0.161	0.062	0.457	0.422	0.49	0.463	0.31	0.34	0.165	N/A	0.366	0.325	0.139	0.532	0.5	0.433	0.415	0.478	0.265
nad5	0.234	0.16	0.397	0.443	0.517	0.414	0.3	N/A	0.367	0.152	0.447	0.394	0.333	0.328	0.367	0.367	0.423	0.413	0.131
nad6	0.195	0.133	0.474	0.473	0.475	0.443	N/A	0.165	0.374	0.279	0.504	0.487	0.163	0.415	0.524	0.485	0.347	0.41	0.117
rRNAs(+)	0.153	0.135	0.298	0.288	0.305	0.297	0.259	0.15	0.228	0.195	0.235	0.202	0.24	0.279	0.3	0.257	0.296	0.264	0.19
rrnL	0.153	0.135	0.336	0.291	0.325	0.33	0.277	0.193	0.247	0.191	0.281	0.232	0.263	0.296	0.306	0.259	0.306	0.288	0.188
rrnS	0.153	0.136	0.254	0.282	0.278	0.255	0.236	0.098	0.206	0.2	0.18	0.163	0.213	0.258	0.289	0.254	0.282	0.233	0.193
tRNAs(+)	0.147	0.171	0.326	0.313	0.325	0.207	0.225	0.207	0.243	0.172	0.268	0.27	0.228	0.296	0.329	0.338	0.331	0.309	0.232
AT content
atp6	57.9	52.8	67.6	76	77.8	61.8	61.5	55.5	63.4	58.1	65.8	62	64.7	67.3	75.5	75.5	75.7	74	72.1
cox1	58.5	52.7	67	70.6	70.1	63.5	62.3	59.5	63.4	59.2	63.4	61.2	63.8	66.4	69.8	70.9	71.5	70.4	69.7
cox2	57.6	51	63.4	70.9	70.6	62.5	60.4	57.2	59.7	N/A	64.8	62.3	63.8	64.8	70.7	69.6	70.5	71.3	68.8
cox3	56.2	54	66.4	76.1	74.8	64	62.3	57.5	66.7	60.1	65.5	63	65.9	66	75	75.7	77.8	78.7	72.8
cytb	58.5	54.5	68	74	72.9	63.1	62.3	57.7	64.1	58.9	65.9	61.1	64.6	66.6	70.9	71.1	72.7	73.1	71.7
nad1	58.7	54.3	68.3	76.9	75.8	67.6	63.6	60.2	66.6	57.6	63.8	63.6	66.7	69	74.1	74	74	75.1	72.8
nad2	56.9	49.2	70.1	81.1	79.8	63.7	63.8	58.7	65.2	N/A	68.9	62.6	65.5	69.1	77	79.3	83.2	81.5	76.2
nad3	60.7	53.7	71	79.1	80.5	65.5	65.8	62.1	72.7	62.6	68.7	64.6	67	69.9	77.7	78.9	78.5	79.9	77.4
nad4	56.5	49.4	69.8	79.6	77.3	63.2	62.9	60.7	64.3	N/A	65.2	59.5	63.3	67.6	74.4	75.4	78.7	76.8	72.9
nad4L	62.2	54.6	71.9	82.2	79.8	65.1	66.7	64	68.3	N/A	69	68.2	68.3	69.4	78.9	73.7	83.4	81.5	73.9
nad5	56.7	49.8	71.5	77.5	77.1	64.7	62.4	N/A	65.7	57.5	66.1	64.4	65.9	69.2	76.2	76.1	79.3	78.2	73.9
nad6	61	54.6	74.5	79.6	77.9	65.2	N/A	59.3	70.6	59.1	70.2	65.8	66.2	72.5	76.7	78.8	78.9	76.7	75.5
rRNAs(+)	60.5	54.6	68.3	76.5	75.6	62.6	65.3	61.9	65.9	60.9	62.7	60.8	66.6	67.9	76.9	73.8	76.7	75.5	71
rrnL	61.2	54.6	69.8	76.3	74.9	62.6	65.6	63	66.7	61.7	63.6	61.3	67.7	68.1	75.2	74.4	76.5	75.7	72.3
rrnS	59.5	54.7	66.4	76.8	76.6	62.6	64.9	60.3	64.7	59.7	61.5	60.3	65.1	67.7	79.1	72.7	76.9	75	69.2
tRNAs(+)	60.9	55.2	68.2	76.5	76.8	63.8	63.5	61.1	65.7	60.1	63.2	63	65.5	71.3	76.2	74.6	77.3	77.2	71.8
GC content
atp6	42.2	47.3	32.4	24	22.2	38.2	38.2	44.6	36.7	41.9	34.1	38	35.3	32.8	24.5	24.6	24.3	25.9	27.9
cox1	41.5	47.4	33	29.4	29.9	36.5	37.7	40.6	36.6	40.8	36.5	38.2	36.2	33.5	30.2	29.1	28.5	29.6	30.2
cox2	42.4	48.9	36.6	29.2	29.5	37.5	39.6	42.7	40.2	N/A	35.2	37.3	36.3	35.3	29.2	30.4	29.5	28.6	31.1
cox3	43.8	46	33.6	23.9	25.1	35.9	37.6	42.4	33.3	40	34.5	36.2	34.1	34.1	25	24.3	22.2	21.3	27.3
cytb	41.5	45.5	32.1	26	27.1	36.9	37.4	42.4	35.9	41.1	34.1	38.4	35.5	33.3	29.1	28.9	27.4	27	28.3
nad1	41.4	45.8	31.7	23.1	24.2	32.4	35.9	39.8	33.5	42.5	36.2	35.8	33.3	31	25.9	26	26.1	24.9	27.2
nad2	43.1	50.8	30	18.9	20.2	36.3	35.5	41.4	34.8	N/A	31.1	37.2	34.5	30.9	23.1	20.7	16.8	18.5	23.8
nad3	39.3	46.3	29	21	19.5	34.5	34.2	38	27.3	37.4	31.3	34.2	33.1	30.2	22.2	21.1	21.5	20.1	22.6
nad4	43.5	50.7	30.2	20.3	22.8	36.8	36.5	39.4	35.7	N/A	34.8	39.6	36.7	32.3	25.6	24.6	21.3	23.3	27.1
nad4L	37.9	45.4	28.1	17.9	20.3	34.9	33.3	36	31.8	N/A	31	31.8	31.8	30.5	21.2	26.3	16.7	18.5	26.1
nad5	43.3	50.2	28.5	22.5	22.9	35.4	37.5	N/A	34.4	42.5	33.9	35	34.1	30.9	23.8	23.8	20.7	21.9	26
nad6	39	45.4	25.5	20.4	22.1	34.8	N/A	40.7	29.3	41	29.8	33.8	33.7	27.6	23.4	21.1	21.1	23.3	24.5
rRNAs(+)	39.5	45.4	31.7	23.5	24.4	37.3	34.5	38.1	34.2	39.2	37.2	38.8	33.4	32.1	23.2	26.3	23.3	24.5	29.1
rrnL	38.8	45.5	30.2	23.7	25.1	37.3	34.1	36.9	33.2	38.3	36.4	38.6	32.3	31.9	24.8	25.6	23.4	24.2	27.6
rrnS	40.4	45.3	33.7	23.2	23.4	37.3	34.8	39.6	35.3	40.3	38.5	39.2	35	32.3	20.9	27.3	23.1	25	30.8
tRNAs(+)	39.1	44.7	31.7	23.5	23.1	36.1	36.3	38.8	34.3	39.9	36.8	36.2	34.5	28.7	23.8	25.4	22.7	22.8	28.3
N/A: Not Available; tRNAs: concatenated tRNA genes; rRNAs: concatenated rRNA genes; +: major strand; -: minus strand
G_s: Gyrodactylus salaris NC_008815.1
P_i: Paratetraonchoides inermis NC_036305.1
T_v: Thaparocleidus varicus NC_053547.1
T_a: Thaparocleidus asoti NC_053548.1
C_s: Cichlidogyrus sclerosus JQ038226.1
C_h: Cichlidogyrus halli MG970255.1
C_m: Cichlidogyrus mbirizei MG970257.1
E_j: Euryhaliotrema johni MH700477.1
A_m: Ancyrocephalus mogurndae MN095192.1
S_l: Scutogyrus longicornis MT447060.1
C_c: Cichlidogyrus casuarinus MZ703276.1
T_n: Tetrancistrum nebulosi NC_018031.1
E_m: Enterogyrus malmbergi NC_048529.1
D_s: Dactylogyrus simplex
D_t: Dactylogyrus tuba
D_l: Dactylogyrus lamellatus NC_035610.1
P_y: Pseudorhabdosynochus yangjiangensis JQ038231.1
L_s: Lamellodiscus spari MH328204.1
R_v: Rhabdosynochus viridisi MW565922.1
L_l: Lepidotrema longipenis NC_039617.1
T_m: Tetraonchus monenteron NC_046757.1
B_s: Benedenia seriolae NC_014291.1
C_p: Capsala pricei NC_047185.1
